# Supplementary material for: Fruit Flies (Diptera: Tephritidae) in Minas Gerais, Brazil: Trophic Interactions and New Reports
Source: Insects. 2024 Dec 28;16(1):17. doi: 10.3390/insects16010017 (PMC11766348; doi:10.3390/insects16010017)
Supplement: Supplementary file 1 [file insects-16-00017-s001.zip]

Archive with 1 entries (1 files):
- insects-3359371-supplementary.pdf
